# Supplementary material for: A Straightforward Method to Produce Multi-Nanodrug Delivery Systems for Transdermal/Tympanic Patches Using Electrospinning and Electrospray
Source: Polymers (Basel). 2023 Aug 22;15(17):3494. doi: 10.3390/polym15173494 (PMC10490036; doi:10.3390/polym15173494)
Supplement: Supplementary file 1 [file polymers-15-03494-s001.zip]

Archive with 1 entries (1 files):
- polymers-2421814-supplementary.pdf
